# Supplementary material for: Blockchain Technology Projects to Provide Telemedical Services: Systematic Review
Source: J Med Internet Res. 2021 Aug 18;23(8):e17475. doi: 10.2196/17475 (PMC8411324; doi:10.2196/17475)
Supplement: Multimedia Appendix 1 [file jmir_v23i8e17475_app1.xlsx]

## Sheet: Лист1
N	Name	Origin	Features	Medical data access	Medical services processing	Video conferencing	Epidemiology reporting	Diagnostics support	Treatment support	Patient data aggregation	Visits arrangement	Medicines ordering	Payments	Fundraising
1	Medicalchain	United Kingdom	Medical records for distant consultations	yes	yes
2	Symptomatic	USA	Video conferencing and patient data distribution	yes	yes	Yes	Yes
3	Docademic	Mexica	Medical records and payments	yes	yes	yes	Yes	Yes	Yes	Yes			Yes
4	DocCoin	Estonia	Mobile application and payment method	yes	yes						Yes	Yes	Yes
5	TrustedHealth	USA	Clinical trials connection	yes			Yes			Yes				yes
6	Skychain	Russia	Artificial Intelligence	yes	yes			yes	yes				yes
7	DeepRadiology	USA	Medical images analysis	yes	yes			yes	yes					yes
8	eHealth First	International	Natural language processing	yes	yes			yes	yes	Yes	Yes			yes
9	CareX	USA, Canada, India	International payments	yes	yes			yes					yes
10	SolveCare	Estonia, Ukraine	Interaction with insurance companies	yes	yes								yes
11	HapiChain	France	Healthcare monitoring system		yes			yes	yes
12	Elcoin	Russia	Diagnostic devices											yes
13	Health Monitor	Czech Republic	Exhaled gases analysis											yes
14	PointNurse	USA	Nursing staff visual connection			yes							yes
15	MedCredits	USA	Medical records and payment method	yes	yes			yes	yes	yes			yes
16	HealPoint	USA	Medical records and payment method	yes	yes			yes	yes	yes			yes
17	Robomed	Russia	Medical records and payment method	yes	yes		yes	yes	yes	yes	yes		yes
18	MHMD	USA	Medical records and payment method	yes	yes		yes	yes	yes	yes	yes		yes
			Feature quantity	14	14	3	6	10	9	7	4	1	10	5
			Feature quantity %	0.777778	0.777778	0.166667	0.333333	0.555556	0.5	0.388889	0.222222	0.0555556	0.555556	0.277778
